# Supplementary material for: Identification of Three Classes of Heteroaromatic Compounds with Activity against Intracellular Trypanosoma cruzi by Chemical Library Screening
Source: PLoS Negl Trop Dis. 2009 Feb 24;3(2):e384. doi: 10.1371/journal.pntd.0000384 (PMC2639639; doi:10.1371/journal.pntd.0000384)
Supplement: Figure S1 — (0.11 MB XLS) [file pntd.0000384.s002.xls]

## Sheet: confirmed hits 
Structure	MolName	IC50	TC50
		< 1 µg/ml	> 25 mg/ml
	1-[2-(4-biphenylyl)-2-oxoethyl]-2,6-dimethylimidazo[1,2-a]pyridin-1-ium bromide	NO	YES
C23 H21 N2 O . Br
	N-{[(4-methoxyphenyl)amino]carbonothioyl}-2-furamide	NO	YES
C13 H12 N2 O3 S
	N,N-diethyl-N'-(3-methylbenzylidene)-1,4-benzenediamine	NO	YES
C18 H22 N2
	4-methyl-N-[4-(2-pyridinyl)-1,3-thiazol-2-yl]-2-pyridinamine hydrobromide	YES	NO
C14 H12 N4 S . Br H		IC50=0.2 mg/ml
	N'-(3,5-dibromo-2-hydroxybenzylidene)-3-(2-oxo-1-pyrrolidinyl)benzohydrazide	NO	NO
C18 H15 Br2 N3 O3
	ethyl 4-{[6-(isopropylamino)[1,2,5]oxadiazolo[3,4-b]pyrazin-5-yl]amino}benzoate	NO	NO
C16 H18 N6 O3
	3-benzyl-2-thioxo-1,2,3,5,6,7-hexahydro-4H-cyclopenta[4,5]thieno[2,3-d]pyrimidin-4-one	NO	NO
C16 H14 N2 O S2
	{2-[2-(4-ethoxyphenyl)-9H-imidazo[1,2-a]benzimidazol-9-yl]ethyl}diethylamine hydrochloride	NO	NO
C23 H28 N4 O . Cl H
